# Supplementary material for: Glycolipid recognition and binding by Siglec-6 hinges on interactions with the cell membrane
Source: Commun Biol. 2026 Jan 28;9:333. doi: 10.1038/s42003-026-09609-8 (PMC12953582; doi:10.1038/s42003-026-09609-8)
Supplement: Supplementary file 4 — Supplementary Data [file 42003_2026_9609_MOESM4_ESM.xlsx]

## Sheet: Fig 3a
	(-)	WT	R122A	K126A	W127A	K126A W127A	K129A	R122A K129A
	128	3203	2916	4581	2544	2694	2727	2840
	125	3866	2923	4137	2374	2773	2668	3067
	128	3544	3045	5353	2746	3089	2766	3313
	125	2994	3510	5405	2951	2720	3164	3913

## Sheet: Fig 3b
	(-)	Y61A	R122A	K126A	W127A	K126A W127A	K129A	R122A K129A	WT
	0.021	0.03	0.6	0.81	0.05	0.03	0.79	0.49	0.97
	0.02	0.03	0.72	0.76	0.04	0.03	0.71	0.53	1.03
	0.02	0.03	0.77	0.69	0.04	0.02	0.66	0.4	0.97
	0.02	0.02	0.83	0.58	0.03	0.02	0.53	0.53	1.03

## Sheet: Fig 3c
		V.C. WT	GM3-DAG I WT	Empty W127A	GM3-DAG W127A
		0.09	0.39	0.03	0.3
		-0.04	0.24	-0.02	0.32
		0.02	0.3	-0.03	0.32
		-0.07	0.29	0.03	0.33
		0	0.31	0	0.31

## Sheet: Fig.4a and b
	Sig6WT
		GM1	GM2	GM3
		0.131	0.071	0.101
		0.13	0.075	0.105
		0.127	0.079	0.086
		0.13		0.075
		0.121		0.087
				0.095
				0.102
	average	0.1278	0.075	0.093
	stdev	0.00408656	0.004	0.0108167
	Sig6-W mutant	GM1	GM2	GM3
		0.138	0.074	0.197
		0.266	0.079	0.163
		0.187	0.082	0.068
		0.19		0.115
		0.111		0.093
	average	0.1784	0.0783333	0.1272
	stdev	0.0592815	0.00404145	0.0523851
	Sig6-R mutant	GM1	GM2	GM3
		2.603	4.99	4.639
		4.595	5.277	4.818
		4.967	4.572	5.124
		4.881	4.835	5.102
	average	4.2615	4.9185	4.92075
	stdev	1.11704	0.294771	0.233882

## Sheet: Fig 5a
		(-)	WT	W127A
		65.3	1055	184
		71.2	953	179
		62.5	894	179
		57.3	926	184
